# Supplementary material for: Analysis of potential protein-modifying variants in 9000 endometriosis patients and 150000 controls of European ancestry
Source: Sci Rep. 2017 Sep 12;7:11380. doi: 10.1038/s41598-017-10440-9 (PMC5595920; doi:10.1038/s41598-017-10440-9)
Supplement: Supplementary file 2 — Supplementary Table 1 [file 41598_2017_10440_MOESM2_ESM.xls]

## Sheet: Table S1
Table S1 | Quality control (QC)-passed exome-array variants in individual discovery case-control dataset
Dataset	Polymorphic	MAC >3 in cases and controls
QIMR*	132818	57654
LEUVEN	101937	47250
NHS2-BioVU	154705	59943
WGHS	167282	54855
iPSYCH*	87746	32358
*X-linked variants are from female controls-only analysis
MAC, minor allele count
