# Supplementary material for: Analysis of potential protein-modifying variants in 9000 endometriosis patients and 150000 controls of European ancestry
Source: Sci Rep. 2017 Sep 12;7:11380. doi: 10.1038/s41598-017-10440-9 (PMC5595920; doi:10.1038/s41598-017-10440-9)
Supplement: Supplementary file 3 — Supplementary Table 2 [file 41598_2017_10440_MOESM3_ESM.xls]

## Sheet: Table S2
Supplementary Table 2 | Association summary results in analysis including 'Grade_B' endometriosis cases.
Chr	dbSNP ID	Position (bp)	Functional region	Genes	EA	NEA	Exome-array meta-analysis ('Grade_B')						deCODE replication ('Grade_B')			Total association analysis ('Grade_B')
							EAF	OR (95% CI)	P	Phet	PRE2		OR (95% CI)	P		OR (95% CI)	P	Phet	PRE2
10	rs1801232	16870912	NS	CUBN	T	G	0.0807	0.82 (0.75-0.89)	2.007e-06	0.3579			0.99 (0.83-1.19)	0.94706		0.85 (0.78-0.91)	1.562e-05	0.1402
2	rs6542095	113529183	intergenic	IL1A	T	C	0.6926	0.88 (0.84-0.93)	8.88e-07	0.5573			0.92 (0.81-1.05)	0.22547		0.89 (0.85-0.93)	5.128e-07	0.6474
7	rs17172694	46437154	intergenic	IGFBP3	T	G	0.0764	1.20 (1.10-1.31)	2.694e-05	0.4929			1.15 (0.95-1.39)	0.16464		1.19 (1.10-1.29)	1.08e-05	0.6097
16	rs78108426	11001421	NS	CIITA	A	C	0.0079	2.15 (1.57-2.96)	2.259e-06	0.394			0.02 (0.00-1.07)	0.053786		2.09 (1.52-2.87)	4.936e-06	0.08442	7.63809e-06
10	rs138680811	98157006	NS	TLL2	A	G	0.0024	2.81 (1.72-4.60)	3.853e-05	0.3906			0.61 (0.09-4.00)	0.60366		2.55 (1.58-4.10)	0.0001174	0.235
2	rs17261772	135911422	synonymous	RAB3GAP1	T	C	0.7371	0.87 (0.82-0.93)	4.629e-05	0.0005701	1.47287e-06		1.02 (0.85-1.21)	0.8585		0.89 (0.83-0.95)	0.000176	0.0005592	2.76351e-06
10	rs12777823	96405502	intergenic	CYP2C18	A	G	0.1518	1.13 (1.06-1.20)	0.0002142	0.17			0.94 (0.78-1.12)	0.4692		1.10 (1.04-1.17)	0.001161	0.07267	0.00108941
4	rs4647930	1018705	NS	FGFRL1	A	C	0.2715	0.88 (0.84-0.93)	2.834e-06	0.3209			0.98 (0.86-1.12)	0.78685		0.89 (0.85-0.94)	8.935e-06	0.2169
16	rs1639150	3747204	intronic	TRAP1	T	C	0.4279	0.91 (0.87-0.95)	4.621e-05	0.8275			1.09 (0.96-1.22)	0.17324		0.93 (0.89-0.97)	0.0009701	0.1066
17	rs2278868	46262171	NS	SKAP1	T	C	0.606	1.10 (1.05-1.15)	0.0001644	0.2189			1.10 (0.98-1.24)	0.12148		1.10 (1.05-1.15)	4.633e-05	0.3311
2	rs114242502	235951001	NS	SH3BP4	A	G	0.001	5.62 (2.45-12.89)	4.533e-05	0.002064	5.60611e-06		0.02 (0-5327918.84)	0.68645		5.57 (2.43-12.75)	4.957e-05	0.007358	6.79056e-06
3	rs3772836	124535635	intronic	ITGB5	A	C	0.0407	0.80 (0.71-0.90)	0.0001519	0.3191			0.99 (0.76-1.29)	0.94651		0.83 (0.74-0.92)	0.0004793	0.2311
2	rs13394619	11727507	splicing	GREB1	A	G	0.4846	0.92 (0.88-0.96)	0.000462	0.6874			0.88 (0.78-0.99)	0.031829		0.92 (0.88-0.96)	5.269e-05	0.733
9	rs512110	79320640	NS	PRUNE2	T	C	0.7632	1.10 (1.04-1.16)	0.0006063	0.4266			1.08 (0.94-1.24)	0.29276		1.10 (1.04-1.15)	0.0003485	0.5605
12	rs12313736	26383959	NS	SSPN	A	G	0.0394	1.26 (1.12-1.41)	0.0001063	0.6213			1.15 (0.83-1.60)	0.40731		1.25 (1.12-1.39)	8.466e-05	0.7171
6	rs9354308	66565353	intergenic	SLC25A51P1	A	G	0.6316	0.91 (0.86-0.95)	5.363e-05	0.9908			0.95 (0.84-1.08)	0.42542		0.91 (0.87-0.95)	5.083e-05	0.9582
10	rs12767583	96547463	intronic	CYP2C19	T	C	0.1475	1.13 (1.06-1.21)	0.000153	0.4604			0.91 (0.76-1.09)	0.31579		1.11 (1.04-1.17)	0.001161	0.1352
4	rs11131511	64933220	intergenic	LPHN3-AS1	T	G	0.54	1.08 (1.03-1.13)	0.00177	0.1423			0.99 (0.88-1.12)	0.88468		1.07 (1.02-1.12)	0.00426	0.1325
2	rs1446585	136407479	intronic	R3HDM1	A	G	0.7	0.88 (0.83-0.94)	0.0001506	0.000528	4.42081e-06		0.98 (0.83-1.17)	0.85354		0.90 (0.84-0.95)	0.0003067	0.0009115	8.91665e-06
12	rs12313670	26383834	NS	SSPN	A	G	0.0393	1.25 (1.12-1.41)	0.0001404	0.6726			1.15 (0.83-1.60)	0.40731		1.24 (1.11-1.39)	0.0001107	0.7639
10	rs1126545	96493058	NS	CYP2C18	T	C	0.1473	1.13 (1.06-1.21)	0.0001728	0.5145			0.91 (0.76-1.09)	0.31447		1.10 (1.04-1.17)	0.001299	0.1541
22	rs148613283	18301508	NS	MICAL3	T	C	0.9928	1.70 (1.29-2.24)	0.0001842	0.459			1.06 (0.46-2.44)	0.89245		1.62 (1.25-2.10)	0.0003272	0.45
Chr, Chromosome; Genomic position is shown relative to GRCh37 (hg19); NS, nonsynonymous; EA, effect allele; NEA, non-effect allele; EAF, average effect allele frequency in the discovery cohorts; OR, odds ratio with respect to EA; CI, confidence interval; Phet, P-value from heterogeneity test; PRE2, P-value from the Han Eskin random-effects (RE2) model
