# Supplementary material for: Analysis of potential protein-modifying variants in 9000 endometriosis patients and 150000 controls of European ancestry
Source: Sci Rep. 2017 Sep 12;7:11380. doi: 10.1038/s41598-017-10440-9 (PMC5595920; doi:10.1038/s41598-017-10440-9)
Supplement: Supplementary file 4 — Supplementary Table 3 [file 41598_2017_10440_MOESM4_ESM.xls]

## Sheet: Table S3
Supplementary Table 3 | Individual association results for markers with P < 1e-04 in ExomeChip meta-analysis including 'All' endometriosis cases.
Chr	dbSNP ID	Position (bp)	EA	NEA	QIMR					LEUVEN					NHS2_BioVU			WGHS			iPSYCH
					ORAll (95% CI)	PAll	ORGrade_B (95% CI)	PGrade_B		ORAll (95% CI)	PAll	ORGrade_B (95% CI)	PGrade_B		OR (95% CI)	P		OR (95% CI)	P		OR (95% CI)	P
10	rs1801232	16870912	T	G	0.83 (0.71-0.97)	0.0223001	0.76 (0.62-0.94)	0.00994539		0.64 (0.50-0.82)	0.000448545	0.64 (0.48-0.87)	0.00476814		0.83 (0.71-0.95)	0.00921978		0.84 (0.73-0.97)	0.0183744		1.02 (0.71-1.48)	0.914192
2	rs6542095	113529183	T	C	0.92 (0.84-1.01)	0.0816046	0.92 (0.81-1.04)	0.158618		0.89 (0.77-1.03)	0.10653	0.80 (0.67-0.96)	0.0162958		0.86 (0.79-0.94)	0.000366758		0.90 (0.83-0.98)	0.0162305		NA	NA
7	rs17172694	46437154	T	G	1.21 (1.04-1.42)	0.0160292	1.18 (0.96-1.46)	0.113487		1.25 (0.99-1.59)	0.0659542	1.30 (0.96-1.77)	0.0940398		1.28 (1.10-1.47)	0.00100895		1.09 (0.95-1.26)	0.21748		1.44 (0.98-2.11)	0.0658386
16	rs78108426	11001421	A	C	1.59 (0.96-2.64)	0.071695	1.84 (0.93-3.66)	0.0816465		0.89 (0.42-1.89)	0.769569	1.26 (0.52-3.05)	0.603452		2.38 (1.58-3.59)	3.3315e-05		NA	NA		4.46 (1.18-16.91)	0.0280466
10	rs138680811	98157006	A	G	1.58 (0.68-3.65)	0.286683	1.42 (0.43-4.62)	0.564486		1.67 (0.58-4.80)	0.342172	NA	NA		3.76 (1.79-7.89)	0.000472862		2.75 (1.25-6.05)	0.0122759		NA	NA
2	rs17261772	135911422	T	C	0.94 (0.85-1.04)	0.263384	0.97 (0.85-1.11)	0.667254		1.06 (0.92-1.22)	0.438678	1.12 (0.90-1.34)	0.241165		0.79 (0.72-0.86)	4.37578e-08		NA	NA		NA	NA
10	rs12777823	96405502	A	G	1.27 (1.13-1.43)	5.24079e-05	1.31 (1.12-1.53)	0.000761476		1.12 (0.94-1.33)	0.216369	1.20 (0.96-1.49)	0.102764		1.14 (1.02-1.26)	0.0187308		1.03 (0.93-1.15)	0.55033		1.08 (0.80-1.45)	0.622769
4	rs4647930	1018705	A	C	0.93 (0.84-1.02)	0.117259	0.86 (0.76-0.98)	0.0222164		1.07 (0.91-1.25)	0.409299	1.06 (0.87-1.28)	0.595876		0.87 (0.80-0.95)	0.0018389		0.87 (0.80-0.95)	0.00139606		NA	NA
16	rs1639150	3747204	T	C	0.92 (0.85-1.01)	0.0676342	0.91 (0.81-1.02)	0.100635		0.89 (0.78-1.02)	0.0957666	0.85 (0.72-1.00)	0.0507288		0.89 (0.83-0.97)	0.00599789		0.93 (0.86-1.00)	0.0461024		0.98 (0.79-1.20)	0.820918
17	rs2278868	46262171	T	C	1.15 (1.05-1.25)	0.00208862	1.20 (1.08-1.35)	0.00136342		1.14 (1.00-1.31)	0.0596158	1.12 (0.94-1.33)	0.21131		1.02 (0.94-1.11)	0.585023		1.12 (1.03-1.21)	0.00608959		1.06 (0.86-1.31)	0.579147
2	rs114242502	235951001	A	G	NA	NA	NA	NA		NA	NA	NA	NA		1.41 (0.42-4.72)	0.581555		19.19 (6.14-59.98)	3.74422e-07		NA	NA
3	rs3772836	124535635	A	C	0.68 (0.55-0.84)	0.00038414	0.65 (0.50-0.85)	0.00146687		1.02 (0.71-1.47)	0.912666	1.03 (0.66-1.62)	0.889686		0.81 (0.67-0.99)	0.0424925		0.81 (0.66-0.98)	0.0294218		1.07 (0.61-1.86)	0.814414
2	rs13394619	11727507	A	G	0.90 (0.82-0.98)	0.0123156	0.89 (0.80-1.00)	0.0458825		0.88 (0.77-1.00)	0.0508257	0.89 (0.76-1.06)	0.184272		0.91 (0.84-0.98)	0.0183636		0.94 (0.87-1.01)	0.0832664		1.05 (0.86-1.29)	0.641449
9	rs512110	79320640	T	C	1.08 (0.98-1.20)	0.117951	1.06 (0.94-1.21)	0.346587		1.08 (0.92-1.27)	0.322309	0.97 (0.79-1.18)	0.756893		1.16 (1.06-1.27)	0.00119525		1.10 (1.00-1.20)	0.0422061		1.00 (0.78-1.27)	0.980356
12	rs12313736	26383959	A	G	1.11 (0.89-1.38)	0.367242	1.03 (0.77-1.38)	0.828163		1.20 (0.82-1.75)	0.351476	1.30 (0.81-2.10)	0.273723		1.25 (1.04-1.51)	0.0169617		1.38 (1.13-1.68)	0.00140833		1.22 (0.71-2.10)	0.473761
6	rs9354308	66565353	A	G	0.91 (0.83-0.99)	0.030981	0.90 (0.80-1.00)	0.0572755		0.95 (0.83-1.09)	0.490645	0.89 (0.75-1.06)	0.192658		0.91 (0.84-0.99)	0.0216739		0.91 (0.84-0.98)	0.0156638		NA	NA
10	rs12767583	96547463	T	C	1.22 (1.08-1.37)	0.00125552	1.25 (1.07-1.46)	0.00509342		1.11 (0.93-1.32)	0.24694	1.21 (0.97-1.52)	0.0849799		1.14 (1.03-1.27)	0.0150987		1.06 (0.95-1.18)	0.2862		1.05 (0.78-1.42)	0.757144
4	rs11131511	64933220	T	G	1.13 (1.04-1.23)	0.00418612	1.09 (0.98-1.23)	0.12223		0.97 (0.85-1.11)	0.694886	0.90 (0.76-1.06)	0.186177		1.09 (1.01-1.18)	0.0345091		1.11 (1.02-1.19)	0.0101492		NA	NA
2	rs1446585	136407479	A	G	0.96 (0.87-1.05)	0.345643	0.98 (0.87-1.11)	0.7706		1.05 (0.91-1.20)	0.521944	1.12 (0.94-1.34)	0.201488		0.80 (0.74-0.87)	1.38718e-07		NA	NA		NA	NA
12	rs12313670	26383834	A	G	1.11 (0.89-1.39)	0.337447	1.04 (0.78-1.39)	0.790982		1.2 0(0.82-1.75)	0.351476	1.30 (0.81-2.10)	0.273723		1.27 (1.05-1.53)	0.013155		1.36 (1.11-1.65)	0.00242319		1.14 (0.66-1.97)	0.633086
10	rs1126545	96493058	T	C	1.21 (1.07-1.36)	0.00185963	1.24 (1.06-1.45)	0.0070748		1.11 (0.93-1.32)	0.24694	1.21 (0.97-1.52)	0.0849799		1.14 (1.03-1.27)	0.0157429		1.06 (0.95-1.19)	0.267088		1.05 (0.78-1.41)	0.76793
22	rs148613283	18301508	T	C	1.68 (0.95-2.97)	0.0738488	1.55 (0.77-3.13)	0.223652		0.99 (0.51-1.94)	0.974802	0.92 (0.40-2.12)	0.838374		1.92 (1.21-3.03)	0.00549012		1.87 (1.19-2.94)	0.00672779		NA	NA
Chr, Chromosome; Genomic position is shown relative to GRCh37 (hg19); EA, effect allele; NEA, non-effect allele; OR, odds ratio with respect to EA; CI, confidence interval; NA, data not available.
