# Supplementary material for: Analysis of potential protein-modifying variants in 9000 endometriosis patients and 150000 controls of European ancestry
Source: Sci Rep. 2017 Sep 12;7:11380. doi: 10.1038/s41598-017-10440-9 (PMC5595920; doi:10.1038/s41598-017-10440-9)
Supplement: Supplementary file 5 — Supplementary Table 4 [file 41598_2017_10440_MOESM5_ESM.xls]

## Sheet: Table S4
Supplementary Table 4 | Gene-based meta-analysis results from burden test for the top five genes in each of 'Disruptive', 'Disruptive + NSstrict' and 'Disruptive + NSstrict + NSbroad(MAF<0.01)' categories.
Genes	Category	Number of variants	Variants [Chr:BP:REF:ALT]	Single Variant meta-analysis P	Average ALT alelle frequency	Burden test P
CIITA	Disriptive + NSstrict + NSbroad (MAF<0.01)	8	16:10989612:G:A;16:11000574:C:T;16:11000580:C:T;16:11000810:C:G;16:11000866:C:T;16:11000940:G:A;16:11001421:C:A;16:11001969:G:T	0.126695,0.290142,0.437171,0.958806,0.825001,0.00270612,9.05913e-06,0.0845855	0.000836317	5.88163e-07
PARP4	Disrutptive	2	13:25009613:C:T;13:25060445:T:C	7.50368e-07,0.950225	0.000209076	1.42686e-05
RBBP9	Disriptive + NSstrict + NSbroad (MAF<0.01)	2	20:18470530:G:C;20:18471068:T:G	0.0514088,9.67885e-05	0.000226592	1.7402e-05
RAD54B	Disrutptive + NSstrict	2	8:95390578:T:C;8:95403868:T:C	8.04466e-05,0.0297024	8.71384e-05	1.84961e-05
MEIS2	Disriptive + NSstrict + NSbroad (MAF<0.01)	2	15:37184393:A:G;15:37184627:T:C	0.183415,9.95276e-05	0.000165519	3.90141e-05
TMEM38B	Disriptive + NSstrict + NSbroad (MAF<0.01)	5	9:108456984:A:C;9:108467928:A:G;9:108483848:A:G;9:108483848:A:G;9:108483889:C:T	0.0238654,0.768564,2.95112e-06,2.95112e-06,0.745399	0.000184685	3.99833e-05
KIAA1107	Disriptive + NSstrict + NSbroad (MAF<0.01)	3	1:92633429:G:A;1:92646532:A:T;1:92647250:C:T	0.42643,0.010427,0.000638856	0.000551887	4.42036e-05
PEX11G	Disrutptive + NSstrict	2	19:7550830:C:T;19:7553859:G:T	0.245054,0.000215145	0.000313643	0.000259252
KIAA0232	Disrutptive + NSstrict	3	4:6862791:G:C;4:6864162:C:A;4:6864690:T:C	0.582174,2.33642e-05,0.799816	0.000389114	0.000284732
PTPN22	Disrutptive	2	1:114362278:T:G;1:114367763:C:T	0.204396,9.77213e-05	0.000400861	0.000305641
ETV7	Disrutptive	2	6:36339308:G:A;6:36353310:C:T	0.000850644,0.236217	0.00030529	0.000513791
SPATA18	Disrutptive + NSstrict	4	4:52926657:C:T;4:52926666:A:T;4:52926983:C:T;4:52960699:C:T	0.000339731,0.00192919,0.114712,0.294538	0.00227833	0.000574688
THEMIS	Disrutptive + NSstrict	2	6:128134314:A:T;6:128134734:G:A	0.000482872,0.990507	0.000217806	0.000879937
MIR3680-1	Disrutptive	4	11:63059011:G:C;11:63064782:C:T;11:63065135:C:T;11:63279313:G:A	0.0653593,0.321581,0.342294,0.000699323	9.58255e-05	0.000980298
MIR3680-2	Disrutptive	4	11:63059011:G:C;11:63064782:C:T;11:63065135:C:T;11:63279313:G:A	0.0653593,0.321581,0.342294,0.000699323	9.58255e-05	0.000980298
Chr, Chromosome; BP, Position based on NCBI build 37 (GRCh37); REF, Reference allele; ALT, Alternate allele.
