# Supplementary material for: Analysis of potential protein-modifying variants in 9000 endometriosis patients and 150000 controls of European ancestry
Source: Sci Rep. 2017 Sep 12;7:11380. doi: 10.1038/s41598-017-10440-9 (PMC5595920; doi:10.1038/s41598-017-10440-9)
Supplement: Supplementary file 6 — Supplementary Table 5 [file 41598_2017_10440_MOESM6_ESM.xls]

## Sheet: Table S5
Supplementary Table 5 | Gene-based meta-analysis results from SKAT test for the top five genes in each of 'Disruptive', 'Disruptive + NSstrict' and 'Disruptive + NSstrict + NSbroad(MAF<0.01)' categories.
Gene	Category	Number of variants	Variants [Chr:BP:REF:ALT]	Single variant meta-analysis P	Average ALT alelle frequency	SKAT P
CIITA	Disriptive + NSstrict + NSbroad (MAF<0.01)	8	16:10989612:G:A;16:11000574:C:T;16:11000580:C:T;16:11000810:C:G;16:11000866:C:T;16:11000940:G:A;16:11001421:C:A;16:11001969:G:T	0.126695,0.290142,0.437171,0.958806,0.825001,0.00270612,9.05913e-06,0.0845855	0.000836317	<1.53E-09
PARP4	Disruptive	2	13:25009613:C:T;13:25060445:T:C	7.50368e-07,0.950225	0.000209076	5.98766e-07
HP	Disriptive + NSstrict + NSbroad (MAF<0.01)	4	16:72090073:G:C;16:72094308:T:C;16:72094398:G:A;16:72094425:G:A	3.34905e-06,0.951225,0.62885,0.989695	0.000248385	9.25536e-06
TIFA	Disriptive + NSstrict + NSbroad (MAF<0.01)	2	4:113199131:G:C;4:113199517:G:A	0.0731371,2.29969e-05	0.000113256	1.35871e-05
BSG	Disriptive + NSstrict + NSbroad (MAF<0.01)	3	19:572671:C:G;19:577782:G:T;19:578106:G:A	0.00229073,5.64678e-05,0.366734	0.000639729	1.76175e-05
KIAA0232	Disrutptive + NSstrict	3	4:6862791:G:C;4:6864162:C:A;4:6864690:T:C	0.582174,2.33642e-05,0.799816	0.000389114	2.34916e-05
RBBP9	Disriptive + NSstrict + NSbroad (MAF<0.01)	2	20:18470530:G:C;20:18471068:T:G	0.0514088,9.67885e-05	0.000226592	5.53023e-05
RAD54B	Disrutptive + NSstrict	2	8:95390578:T:C;8:95403868:T:C	8.04466e-05,0.0297024	8.71384e-05	5.93241e-05
GTDC1	Disrutptive + NSstrict	5	2:144710342:G:C;2:144710352:C:T;2:144903182:G:A;2:144966222:G:A;2:144966320:T:C	0.00223441,0.614441,0.313671,0.554132,0.00183186	0.00030329	0.000146121
PEX11G	Disrutptive + NSstrict	2	19:7550830:C:T;19:7553859:G:T	0.245054,0.000215145	0.000313643	0.000199001
PTPN22	Disrutptive + NSstrict	4	1:114362278:T:G;1:114367763:C:T;1:114367793:C:T;1:114399229:G:A	0.204396,9.77213e-05,0.0816876,0.525501	0.000252724	0.000202208
PTPN22	Disruptive	2	1:114362278:T:G;1:114367763:C:T	0.204396,9.77213e-05	0.000400861	0.00032948
KDELC2	Disruptive	2	11:108352848:C:T;11:108356897:G:T	0.616152,2.74224e-05	0.000156805	0.000585198
ETV7	Disruptive	2	6:36339308:G:A;6:36353310:C:T	0.000850644,0.236217	0.00030529	0.000755775
ZNF596	Disruptive	3	8:195440:G:A;8:195910:C:T;8:195985:C:T	4.58732e-06,0.360911,0.0712289	0.000116169	0.00110831
Chr, Chromosome; BP, Position based on NCBI build 37 (GRCh37); REF, Reference allele; ALT, Alternate allele.
